# Supplementary material for: WTAP-mediated m6A modification of lncRNA NORAD promotes intervertebral disc degeneration
Source: Nat Commun. 2022 Mar 18;13:1469. doi: 10.1038/s41467-022-28990-6 (PMC8933458; doi:10.1038/s41467-022-28990-6)
Supplement: Supplementary file 3 — Source Data [file 41467_2022_28990_MOESM3_ESM.xlsx]

## Sheet: Figure 1a
	Normal			Degenerated
p16	0.612604	0.66242	0.605727	2.29831	1.84291	1.91971
p21	1.91928	1.53294	1.41397	2.82245	3.78784	4.93211
Anti-p21									Anti-p16
Normal				Degenerated					Normal				Degenerated
Anti-GAPDH
Normal				Degenerated

## Sheet: Figure 1e
	Control			TNF-α
p53	0.63099	0.498191	0.442641	0.970181	1.10728	1.05347
p21	0.314972	0.258131	0.411827	1.00742	1.15939	1.38186
p16	0.377045	0.371315	0.36516	0.769534	0.707171	0.906944
Anti-P53									Anti-P21
Control				TNF-α					Control				TNF-α
Anti-P16									Anti-GAPDH
Control				TNF-α					Control				TNF-α

## Sheet: Figure1h
	G1			S			G2
1	66.78	66.6	67.41	24.3	23.8	24.5	8.92	9.6	8.09
2	80.63	80.3	80.08	5.243	5.2038	5.5958	14.127	14.4962	14.3242

## Sheet: Figure 1l
	Control			TNF-a
ACAN	0.678742	0.65468	0.872367	0.564452	0.516565	0.481399
CO2	0.83598	0.862956	1.071	0.680913	0.557089	0.58094
ADAM	0.595518	0.568763	0.639069	1.24223	1.06435	1.0388
MMP	0.594899	0.541129	0.600275	1.06673	0.966613	0.879213
	Anti-ACAN									Anti-Coll Ⅱ
	Control			TNF-a						Control			TNF-a
	Anti-ADAMTS5									Anti-MMP3
	Control			TNF-a						Control			TNF-a
	Anti-GAPDH
	Control			TNF-a

## Sheet: Figure 2g
	IgG			IP
Control	1.312	1.431	1.764	13.43	11.65	12.73
TNF	3.248	2.817	2.462	42.57	48.33	37.61

## Sheet: Figure 2h
	Control			TNF-a
Norad	1.22	0.93	0.85	0.47	0.39	0.2

## Sheet: Figure 2i
NOMAL	DEGENERATED
4.24516	0.900966
4.47557	0.711651
4.65296	0.954268
5.17595	0.983794
5.36608	0.875332
5.64896	1.13032
5.72973	0.979019
6.22088	0.951836
6.29995	0.972607
6.64208	1.074
7.14074	1.18495
7.32324	0.906421
8.26522	0.999997
8.46238	1.34255
8.52547	0.249136
9.27607	0.841804
11.4893	0.747162
13.9019	0.952865
14.4946	0.962624
18.3406	0.572582
7.71725	0.822708
8.00058	0.684138
8.08014	0.465021
8.1141	0.989348
9.44518	1.27648
9.60553	0.878439
11.5036	0.946791
12.1807	0.855883
15.2056	0.885154
5.10053	0.60321
5.23088	1.0882
5.90373	1.13321
6.04456	1.35993
6.08962	0.38839
6.62576	1.47148
8.20662	1.58034
9.92996	0.770362
10.3533	0.673188
5.64562	1.93457
9.27458	1.78856
7.66498	0.954264
5.273	1.2651
9.66998	1.05899
5.31232	1.10798
9.27458	1.93092
12.8608	1.66922
13.8122	1.51921
6.73296	1.30556
5.88366	1.17667
9.16987	1.15497
4.99349	1.67132
5.36687	1.40248
5.66335	0.810593
7.97614	0.740441
7.14141	0.27446
8.70288	0.808124
5.61651	0.852839
7.29334	0.407584

## Sheet: Figure 2n
DHI(%)	Replicates	WT-Control	KO-Control	WT-PUNCTURE	KOPUNCTURE
	1	0.124224	0.110092	0.123077	0.081761
	2	0.134146	0.109756	0.122699	0.0828025
	3	0.160088	0.0940439	0.121212	0.0993789
	4	0.129193	0.10745	0.125538	0.0842138
	5	0.139512	0.107122	0.125153	0.0852866
	6	0.166491	0.0917868	0.123636	0.10236
histological Score	Replicates	WT-Control	KO-Control	WT-PUNCTURE	KOPUNCTURE
	1	5	7	9	14
	2	6	7	8	13
	3	7	8	8	12
	4	5	7	7	14
	5	6	8	9	15
	6	6	7	7	13

## Sheet: Figure 2p
	Anti ACAN
	WT						KO
	Anti-Coll 2
	WT						KO
	Anti-P21
	WT						KO
	Anti-P16
	WT						KO
	Anti-GAPDH
	WT						KO

## Sheet: Figure 2q
	WT							KO
ACAN	1.02763	1.01541	0.878295	0.885083	0.775169	0.867117	0.905508	0.573812	0.432214	0.50458	0.674834	0.835448	0.698295	0.821013
Coll2	1.68405	1.65699	1.65238	1.55661	1.16925	1.46476	1.43158	0.318171	0.356039	0.375792	0.474616	0.593333	0.599159	0.585361
p21	0.297828	0.270823	0.281796	0.271459	0.262353	0.341975	0.274391	0.455818	0.482581	0.54031	0.625382	0.794486	0.741434	0.688397
p16	0.204192	0.148404	0.153582	0.174842	0.1743	0.199262	0.176742	0.217553	0.237578	0.25548	0.296282	0.384109	0.381631	0.338375

[truncated: 57 more sheets: Figure 2r, Figure 3a, Figure 3b, Figure 3c, Figure 3d, Figure 3e, Figure 3f, Figure 3g, Figure 3h, Figure 3i, Figure 3j, Figure 3k, Figure 3l, Figure 4b, Figure 4c, Figure 4d, Figure 4f, Figure4g, Figure 4h, Figure 4i …]
